# Supplementary material for: Global transcriptomic analyses of Salmonella enterica in Iron-depleted and Iron-rich growth conditions
Source: BMC Genomics. 2019 Jun 13;20:490. doi: 10.1186/s12864-019-5768-0 (PMC6567447; doi:10.1186/s12864-019-5768-0)
Supplement: Supplementary file 1 — Table S1. List of genes that were upregulated in TC in ID as compared to IR growth conditions. (XLSX 4483 kb) [file 12864_2019_5768_MOESM1_ESM.xlsx]

## Sheet: Sheet1
Table S1.	List of genes that were upregulated in TC in ID as compared to IR growth conditions
Name	Gene Function	Normalized Fold change
AY603_00810	hypothetical	679.79
AY603_24615	hypothetical	421.777
AY603_00815	alkylhydroperoxidase	48.5269
AY603_00965	hydrolase	22.4085
AY603_14125	inhibitor of glucose transporter (SgrT)	17.2708
AY603_21790	hypothetical	15.5251
AY603_24610	hypothetical	13.2484
AY603_06605	Copper chaperone CopZ	12.2267
AY603_22055	type III secretion system protein SsaM	11.4465
AY603_23460	stress-induced protein (GsiB)	8.97173
AY603_01300	translation inhibitor protein RaiA	8.68418
AY603_23730	ribosome modulation factor	8.55397
ssrS	ssrS (6S) RNA interacts with the E-sigma-70	7.65089
AY603_12530	hypothetical protein	7.05656
AY603_24735	hypothetical protein	6.88541
AY603_22395	hypothetical protein	6.68887
AY603_10385	D-alanyl-D-alanine dipeptidase	6.42153
AY603_13820	acetolactate synthase	5.98306
AY603_03365	Restriction_endonuclease_like	5.87997
AY603_12350	hypothetical protein	5.71998
AY603_02015	hypothetical protein	5.58735
AY603_12465	MFS transporter (UhpC)	5.46914
AY603_21460	hypothetical protein (LomR)	5.28346
AY603_05235	cold-shock protein (CspE)	5.25064
AY603_21115	putative kinase inhibitor protein	5.15479
AY603_14780	bacterioferritin	5.11405
AY603_05450	enterobactin esterase	4.78151
AY603_24740	hypothetical protein	4.56104
AY603_22135	type III secretion system chaperone SseA	4.37029
AY603_11510	Starvation-inducible outer membrane lipoprotein (Slp)	4.34226
AY603_21250	fumarate hydrolyase	4.26327
AY603_19880	acetyl-CoA carboxylase subunit beta	4.23318
AY603_00990	flagellin	4.17292
AY603_22140	EscE/YscE/SsaE family type III secretion system needle complex	4.1531
AY603_22070	T3SS_LEE_assoc (Cytoplasmic)	4.14891
AY603_10600	hypothetical protein	3.95958
