# Supplementary material for: Global transcriptomic analyses of Salmonella enterica in Iron-depleted and Iron-rich growth conditions
Source: BMC Genomics. 2019 Jun 13;20:490. doi: 10.1186/s12864-019-5768-0 (PMC6567447; doi:10.1186/s12864-019-5768-0)
Supplement: Supplementary file 2 — Table S2. List of genes that were down regulated in TC in ID as compared to IR growth conditions. (XLSX 4349 kb) [file 12864_2019_5768_MOESM2_ESM.xlsx]

## Sheet: Sheet1
Table S2. List of genes that were down regulated in TC in ID as compared to IR growth conditions
Name	Gene Function	Normalized Fold change (Negative value)
AY603_25210	transposase AcrR	561.742
AY603_17275	amino acid transporter	123.657
AY603_12100	ferritin	112.569
AY603_06955	hypothetical protein	102.03
AY603_12215	nitrate/nitrite response regulator NarP	96.7323
AY603_12440	endonuclease IV-DNA repair	82.124
AY603_17555	sensor protein BasS/PmrB	76.7365
AY603_23955	cytochrome c biogenesis protein CcmE	74.79
AY603_07360	cytoplasmic protein	63.7456
AY603_25195	ArsR family transcriptional regulator	59.9349
AY603_18715	cytoplasmic protein	59.3597
AY603_12105	hypothetical protein	55.8251
AY603_11045	hypothetical protein YciE	54.7513
AY603_11050	hypothetical protein	54.4874
AY603_03095	addiction module toxin RelE	51.9709
AY603_20240	nucleoside triphosphatase NudI	50.124
AY603_07740	nitrogen regulatory protein P-II	48.8712
AY603_25220	IS1 transposase	45.1335
AY603_10245	aldehyde-activating protein	43.9918
AY603_00540	Nitrous oxide-stimulated promoter	43.5226
AY603_17515	melibiose:sodium symporter	41.9693
AY603_19380	hypothetical protein (YieM)	38.094
AY603_07610	porin	37.1517
AY603_02085	hypothetical protein	34.8468
AY603_21685	sulfur acceptor protein CsdL	34.1886
AY603_24225	MazE_antitoxin (VF)	33.9621
AY603_18780	GTP-binding protein YsxC	31.3193
AY603_15075	DNA-binding protein InsE	29.8229
AY603_07735	response regulator GlrR	29.4733
AY603_25310	hypothetical protein	28.7582
AY603_24630	hypothetical protein	28.6067
AY603_08740	zinc transporter ZupT	27.8089
AY603_06240	phosphonate ABC transporter permease	27.4826
AY603_03110	hypothetical protein	25.8857
AY603_24905	repressor-Bacteriophage CII protein	25.8105
AY603_10930	translation initiation factor Sui1	25.2667
AY603_23620	effector protein PipB	25.2606
AY603_07050	integrase	24.8417
AY603_00645	nitric oxide reductase transcription regulator	24.7017
AY603_03405	aspartate racemase (RacX)	24.6808
AY603_06235	2-aminoethylphosphonate transporter permease	24.4091
AY603_11055	Mn-containing catalase (CotJC)	24.0812
AY603_12095	hypothetical protein-YecR	23.5926
AY603_23645	acylphosphatase	23.0739
AY603_17050	gluconate transporter	21.2317
AY603_22965	pathogenicity island 1 protein SopD2	21.1569
AY603_07200	hypothetical protein	21.1392
AY603_03215	hypothetical protein-YjgN	20.8909
AY603_00155	type I-E CRISPR-associated endoribonuclease Cas-2	20.7464
AY603_18375	epimerase	20.7043
AY603_20315	MFS transporter-AraJ	20.5719
AY603_18115	acetyltransferase	20.1792
AY603_25565	hypothetical protein	20.0507
AY603_19290	DNA-binding transcriptional regulator Nlp	19.8571
AY603_17800	tRNA dihydrouridine synthase DusA	19.755
AY603_20725	DNA-binding transcriptional regulator YbjK	19.5879
AY603_01085	3-hexulose-6-phosphate synthase	19.3918
AY603_16380	Cytoplasmic chaperone TorD	19.1997
djlA	molecular chaperone DjlA	19.157
AY603_21295	hypothetical protein-BarS	19.0547
AY603_21975	LysR family transcriptional regulator	18.9463
AY603_24860	hypothetical protein	18.4863
AY603_14440	carbonate dehydratase	18.3015
AY603_19240	3-deoxy-D-manno-octulosonate 8-phosphate phosphatase	18.1494
AY603_06105	hypothetical protein	18.0209
AY603_24545	lipoprotein EnvF	17.8365
AY603_16445	LacI family transcriptional regulator	17.8324
AY603_02540	multidrug efflux system protein	17.6549
infB	translation initiation factor IF-2	17.5917
AY603_18485	hypothetical protein	17.4961
AY603_15835	isopentenyl-diphosphate delta-isomerase	17.3442
AY603_08940	hypothetical protein	17.3152
AY603_21690	permease (RarD)	16.8543
AY603_13925	carnitinyl-CoA dehydratase	16.8354
AY603_00290	DUF4440 domain-containing protein	16.7489
AY603_17210	hypothetical protein	16.6648
AY603_22865	LysR family transcriptional regulator	16.5308
AY603_11875	lipid A biosynthesis (KDO)2	16.5043
AY603_25305	transposase	16.4733
AY603_04620	LysR family transcriptional regulator	16.3083
AY603_22810	hypothetical protein-LPAM	16.2976
AY603_20310	transcriptional regulator	16.2108
AY603_19610	LysR family transcriptional regulator	16.1169
AY603_24180	phosphoglucomutase	16.0008
AY603_06015	hypothetical protein (YlaC)	15.979
AY603_10565	SAM-dependent methyltransferase (QS)	15.9514
AY603_07255	cytoplasmic protein	15.9018
AY603_01930	addiction module toxin RelE	15.7284
AY603_13900	viral protein	15.697
AY603_21575	lysophospholipid transporter LplT	15.6361
AY603_03465	hypothetical protein-YjiS	15.6147
AY603_08345	general stress protein	15.4691
AY603_15990	multiple stress resistance protein BhsA	15.1963
AY603_22825	transcriptional regulatory protein ZraR	15.0897
AY603_23595	hypothetical protein	15.061
AY603_21955	glutaredoxin	14.9749
AY603_17550	DNA-binding transcriptional regulator BasR	14.9424
AY603_24780	hypothetical protein	14.7487
AY603_18075	Na+/phosphate symporter	14.5929
AY603_23860	Phage-related protein	14.4596
AY603_03140	reactive intermediate/imine deaminase	14.2362
AY603_13775	ketol-acid reductoisomerase	14.1882
AY603_16795	hypothetical protein	14.1461
AY603_18150	pyridine nucleotide transhydrogenase	13.9772
AY603_13920	phenylacetic acid degradation protein PaaY	13.9152
AY603_20055	5'-deoxynucleotidase	13.8942
AY603_23510	anti-adapter protein IraM	13.8496
AY603_03235	hypothetical protein	13.8449
AY603_00750	porin	13.6899
AY603_14275	DNA gyrase inhibitor	13.6382
AY603_02545	outer membrane lipoprotein Blc	13.5844
AY603_21805	flavodoxin	13.479
AY603_22805	DNA-binding protein	13.4502
AY603_03680	deoxyribonuclease YjjV	13.3878
AY603_04170	D-glycerate dehydrogenase	13.3761
coaD	phosphopantetheine adenylyltransferase	13.3583
AY603_00330	hypothetical protein	13.2951
AY603_01205	RnfH family protein	13.2764
AY603_15425	virulence protein	13.2554
greA	transcription elongation factor GreA	13.1931
AY603_03675	hypothetical protein-YjjU	13.1448
AY603_18285	aryl-sulfate sulfotransferase	13.0974
AY603_23940	cytochrome c biogenesis protein CcmH	13.0868
AY603_08630	mismatch-specific DNA-glycosylase	13.0709
AY603_10620	Putative hemolysin	12.8959
AY603_20790	hypothetical protein	12.8612
pspG	phage shock protein G	12.8575
AY603_19665	two-component system response regulator TorR	12.8476
AY603_02575	glutamate/gamma-aminobutyrate family transporter YjeM	12.8353
AY603_19705	hypothetical protein	12.8249
AY603_18635	cytoplasmic protein-HigB	12.8202
AY603_19615	MR-MLE family protein	12.7262
AY603_18290	hypothetical protein	12.6473
AY603_15695	hypothetical protein	12.6314
AY603_09005	Methyl-accepting chemotaxis protein (MCP)	12.6179
AY603_01600	cytoplasmic protein	12.5677
AY603_01580	hypothetical protein	12.5177
AY603_07790	nickel transporter	12.5065
AY603_11275	2-dehydro-3-deoxyphosphooctonate aldolase	12.4111
AY603_12175	DNA-binding transcriptional activator SdiA	12.376
AY603_10635	hypothetical protein	12.2022
AY603_11500	ribonuclease D	12.1763
AY603_17330	transposase	12.1687
AY603_09810	voltage-gated ClC-type chloride channel ClcB	12.1239
AY603_18795	acyltransferase	11.9404
AY603_15700	transcriptional regulator ArgP	11.9318
AY603_08780	esterase YqiA	11.9033
AY603_20755	peptidase M15	11.8485
ompX	outer membrane protein OmpX	11.8285
AY603_07870	enhanced serine sensitivity protein SseB	11.8158
AY603_09945	putative transporter	11.6883
AY603_09780	serine protease	11.5756
AY603_20410	nitrate reductase	11.5474
AY603_03620	hypothetical protein	11.5269
AY603_08665	undecaprenyl-diphosphatase	11.5189
AY603_12300	DNA polymerase V	11.4163
AY603_10995	cob(I)yrinic acid a,c-diamide adenosyltransferase	11.3459
nudE	putative NTP pyrophosphohydrolase (YrfE)	11.3404
feoA	ferrous iron transport protein A	11.3315
AY603_00695	hypothetical protein	11.3306
AY603_15765	hypothetical protein	11.3059
AY603_18625	toxin HigB-2	11.2864
AY603_04455	hypothetical protein	11.2678
AY603_00835	hypothetical protein (AlaE)	11.2602
AY603_20195	signal transduction protein PmrD	11.2579
AY603_03785	phosphoglycerate mutase	11.2245
AY603_18070	(alpha)-aspartyl dipeptidase	11.2036
nepI	putative ribonucleoside transporter (YicM)	11.1745
AY603_05125	galactonate dehydratase	11.0989
AY603_08350	hypothetical protein	11.0136
AY603_14405	DeoR family transcriptional regulator	10.9682
AY603_20150	ribonuclease Z	10.9658
AY603_15640	ABC transporter ATP-binding protein	10.8852
tgt		10.8741
AY603_17360	transposase	10.8662
AY603_00260	class II aldolase	10.8298
mglC	galactoside ABC transporter permease MglC	10.8207
AY603_15630	metalloprotease	10.8171
AY603_04990	hypothetical protein	10.8169
AY603_15095	single-stranded DNA-binding protein (plasmid)	10.7812
AY603_10665	ATP-dependent RNA helicase DbpA	10.7528
AY603_15045	single-stranded DNA-binding protein (plasmid)	10.7293
AY603_06485	hypothetical protein	10.7224
AY603_04085	hypothetical protein	10.7034
AY603_11145	thymidine kinase	10.681
AY603_07205	hypothetical protein	10.6734
AY603_02100	peptide permease	10.6627
AY603_00845	hypothetical protein	10.6126
AY603_23975	heme ABC transporter ATP-binding protein CcmA	10.5847
apaH	bis(5'-nucleosyl)-tetraphosphatase	10.5727
AY603_05965	primosomal replication protein N	10.524
AY603_23485	disulfide bond formation protein DsbA	10.5113
AY603_13015	transporter	10.4581
AY603_05305	glutathione-dependent formaldehyde dehydrogenase	10.4108
AY603_14830	50S ribosomal protein L16	10.3798
AY603_18235	hypothetical protein	10.369
AY603_12770	Tir chaperone	10.3522
AY603_17400	proline--tRNA ligase	10.2916
AY603_17810	zinc uptake transcriptional repressor	10.2682
AY603_10870	peptide ABC transporter ATP-binding protein	10.2282
cpxA	two-component system sensor histidine kinase	10.1682
AY603_18425	hypothetical protein	10.1535
AY603_15315	replication protein (IncFIB)	10.1399
AY603_07555	hypothetical protein	10.1159
AY603_02330	post-segregation killing protein PndC	10.1113
AY603_25075	pantothenate kinase	10.0613
AY603_20870	hypothetical protein	10.0372
AY603_17885	phosphate-starvation-inducible protein PsiE	10.0259
AY603_15080	integrase (IncFIB)	10.0194
AY603_04665	hypothetical protein	10.0003
AY603_01800	LysR family transcriptional regulator	9.83186
glnG	nitrogen regulation protein NR(I)	9.73564
AY603_24365	hypothetical protein	9.71329
AY603_25205	MFS transporter	9.68978
tolA	cell envelope integrity protein TolA	9.68321
rhtB	homoserine/homoserine lactone efflux protein	9.67288
AY603_02860	HxlR family transcriptional regulator	9.659
AY603_15090	hypothetical protein	9.63455
AY603_20975	ATP-dependent RNA helicase RhlE	9.60362
AY603_08720	disulfide oxidoreductase	9.53575
pdxK_2	bifunctional pyridoxal kinase/hydroxymethylpyrimidine kinase	9.45189
AY603_08335	GIY-YIG nuclease superfamily protein	9.45042
AY603_06995	protein kil	9.44595
AY603_18565	DNA-binding protein	9.4001
AY603_14265	nucleoside triphosphate hydrolase	9.30999
AY603_02690	exoribonuclease R	9.25922
AY603_04390	hypothetical protein	9.23737
AY603_08905	protein TolR	9.19707
tas	NADP(H)-dependent aldo-keto reductase	9.19203
AY603_24385	ABC transporter ATP-binding protein	9.16318
pyrE	orotate phosphoribosyltransferase	9.14915
AY603_25000	repressor	9.12377
dpiA_1	two-component response regulator DpiA	9.08549
guaA	glutamine-hydrolyzing GMP synthase	9.08377
AY603_14060	RNA polymerase-binding ATPase	9.07153
AY603_21920	superoxide dismutase (SOD)	9.05164
AY603_17185	cell division protein DamX	9.02237
AY603_24465	ligand-gated channel protein	8.9057
prfH	peptide chain release factor H	8.90411
AY603_13760	ATP-dependent DNA helicase Rep	8.89351
AY603_07355	sciB domain protein	8.89272
AY603_15710	D-3-phosphoglycerate dehydrogenase	8.88938
AY603_22680	aldo/keto reductase	8.83039
AY603_06040	cysteine methyltransferase	8.82774
AY603_07655	hypothetical protein	8.80559
AY603_18360	hypothetical protein	8.80542
AY603_12285	phage tail protein	8.77809
AY603_20145	chemotaxis protein CheV	8.7758
AY603_10710	XRE family transcriptional regulator	8.77373
AY603_00665	transcriptional regulator	8.76631
AY603_00740	glutamate--cysteine ligase	8.76191
AY603_01120	transcriptional regulator	8.74687
AY603_07190	transposase	8.7433
AY603_17265	uracil-DNA glycosylase	8.70401
AY603_08880	AraC family transcriptional regulator	8.69684
cyaY	iron donor protein CyaY	8.69126
AY603_21445	hypothetical protein	8.68708
AY603_23765	cell division protein ZapC	8.64341
AY603_00735	hypothetical protein	8.60963
AY603_07060	gamma-glutamyl-phosphate reductase	8.60821
rpmD	50S ribosomal protein L30	8.60488
AY603_20155	acyltransferase	8.59329
AY603_19515	adenine permease PurP	8.5616
AY603_04245	XylR family transcriptional regulator	8.54725
AY603_11085	energy transducer TonB	8.53666
AY603_16395	hypothetical protein	8.51225
AY603_22735	cytoplasmic protein	8.50154
AY603_12360	microcin ABC transporter ATP-binding protein	8.49573
AY603_22950	transporter	8.4923
AY603_18620	Cro/Cl family transcriptional regulator	8.40534
AY603_16560	ketodeoxygluconokinase	8.38556
AY603_08835	hypothetical protein	8.37049
AY603_11960	tRNA 5-methoxyuridine(34) synthase CmoB	8.29656
actP	ation/acetate symporter	8.29162
AY603_16790	hypothetical protein	8.28234
AY603_25300	acyl-CoA--6-aminopenicillanic acid acyl-transferase	8.26558
AY603_00060	transcriptional regulator	8.23562
AY603_06480	hypothetical protein	8.23028
AY603_19755	long-chain fatty acid transporter	8.20847
AY603_17225	cytoplasmic protein	8.20164
AY603_18490	6-N-hydroxylaminopurine resistance protein	8.17745
AY603_11585	hypothetical protein	8.16735
AY603_11250	two-component system response regulator	8.16595
AY603_21725	transcriptional regulator	8.15976
AY603_25230	restriction endonuclease	8.15439
AY603_18040	hypothetical protein	8.10132
AY603_17560	glycine/betaine ABC transporter	8.0986
AY603_24650	peptide ABC transporter permease	8.09442
AY603_15310	Hok/Gef family protein (IncFIB)	8.08651
AY603_16485	transporter	8.08183
AY603_25190	amino acid-binding protein	8.07796
AY603_13165	GHMP kinase	8.07713
AY603_05975	transposase	8.04311
AY603_05665	bifunctional methylenetetrahydrofolate dehydrogenase/methenyltetrahydrofolate cyclohydrolase	8.03865
folA	dihydrofolate reductase	8.03087
AY603_04700	hypothetical protein	8.02898
AY603_25235	transposase	8.01151
AY603_04070	family 31 glucosidase	8.00116
psiB_2	Plasmid SOS inhibition	7.99394
AY603_22180	hypothetical protein	7.98956
AY603_08795	NADPH quinone reductase MdaB	7.95449
AY603_07380	hypothetical protein	7.94969
AY603_15415	molybdenum cofactor biosynthesis protein MoeC	7.94724
AY603_11925	hypothetical protein	7.93853
AY603_20015	transketolase	7.9215
AY603_21505	transcriptional repressor RcnR to maintain nickel and cobalt homeostasis	7.88711
AY603_01265	50S ribosomal protein L19	7.87884
AY603_17595	hypothetical protein	7.87393
AY603_20740	multidrug transporter	7.87247
AY603_23715	macrodomain Ter protein	7.86925
AY603_04155	acetyltransferase	7.8497
AY603_19780	hypothetical protein	7.84518
AY603_17350	recombinase	7.81229
AY603_09015	D-mannonate oxidoreductase	7.80703
yjjX	inosine/xanthosine triphosphatase	7.78939
AY603_18800	protein disulfide isomerase	7.78842
AY603_18275	cystathionine gamma-synthase	7.7791
AY603_08840	C4-dicarboxylate ABC transporter permease	7.76105
AY603_24315	transporter	7.75782
AY603_08515	LysR family transcriptional regulator	7.7535
AY603_17195	ribulose phosphate epimerase	7.75262
AY603_14640	hypothetical protein	7.70549
AY603_01815	fumarate hydratase	7.69786
AY603_17235	hypothetical protein	7.69786
AY603_03030	hypothetical protein	7.65879
AY603_02600	oligoribonuclease	7.6452
AY603_03840	hypothetical protein	7.6352
tbpA	thiamine ABC transporter substrate binding subunit	7.63262
AY603_22800	hypothetical protein	7.60591
AY603_16370	curli production assembly/transport protein CsgG	7.60169
rpmA	50S ribosomal protein L27	7.59942
AY603_08745	dioxygenase	7.58697
AY603_04510	lipopolysaccharide 1,2-N-acetylglucosaminetransferase	7.5737
dpiA_2	response regulator	7.5703
AY603_06905	hypothetical protein	7.56972
AY603_24710	hypothetical protein	7.55761
AY603_18550	rhamnulose-1-phosphate aldolase	7.55461
AY603_04830	PTS sugar transporter	7.54953
AY603_19520	hypothetical protein	7.53322
AY603_05840	arylesterase	7.52262
AY603_11900	ATP-dependent DNA helicase RuvB	7.51418
nudC	NADH pyrophosphatase	7.50959
AY603_02490	transporter	7.5039
AY603_24360	phosphoribulokinase	7.50151
AY603_21950	ribonuclease T	7.49432
AY603_12435	PTS fructose transporter subunit EIIBC	7.48198
AY603_13040	phosphomannomutase	7.47852
AY603_00850	hypothetical protein	7.4725
AY603_19385	asparagine synthetase A	7.45313
AY603_01100	PTS sorbitol transporter subunit IIB	7.44521
AY603_23140	excisionase	7.4193
AY603_24550	virulence protein MsgA	7.40838
AY603_08860	diadenosine tetraphosphate hydrolase	7.40612
AY603_15915	50S ribosomal protein L16 arginine hydroxylase	7.40186
AY603_22575	endonuclease	7.39576
AY603_21705	hypothetical protein	7.37722
AY603_04515	3-deoxy-D-manno-oct-2-ulosonate III transferase WaaZ	7.35694
pntB	NAD(P) transhydrogenase subunit beta	7.35339
AY603_24410	lysis protein	7.33935
AY603_03760	transcriptional regulator	7.30947
AY603_15000	gamma carbonic anhydrase family protein	7.2996
AY603_16695	hypothetical protein	7.29174
AY603_06210	phosphonoacetaldehyde hydrolase	7.25481
AY603_21585	hypothetical protein	7.24688
AY603_22755	thiazole synthase	7.19067
AY603_03670	hypothetical protein	7.18955
AY603_01405	hypothetical protein	7.18908
AY603_14875	50S ribosomal protein L18	7.18823
AY603_24745	hypothetical protein	7.17328
AY603_14100	hypothetical protein	7.16525
AY603_06325	glyoxalase	7.13776
AY603_22215	cytoplasmic protein	7.13428
AY603_06420	hypothetical protein	7.12766
AY603_00625	formate dehydrogenase	7.12585
AY603_18365	hypothetical protein	7.12474
AY603_15635	transketolase	7.11804
AY603_25200	TetR family transcriptional regulator	7.08762
AY603_02520	elongation factor P	7.065
AY603_11270	calcium:proton antiporter	7.06461
AY603_11915	hypothetical protein	7.05987
AY603_24475	aerobactin synthase IucC	7.05947
AY603_10760	TetR family transcriptional regulator	7.02648
AY603_24535	hypothetical protein	7.01323
AY603_11845	phosphoribosylglycinamide formyltransferase	7.01087
AY603_14325	alpha-N-arabinofuranosidase	7.00423
AY603_12405	hypothetical protein	6.99457
AY603_02480	aspartate ammonia-lyase	6.99419
AY603_24415	peptidylprolyl isomerase	6.99327
AY603_23055	hypothetical protein	6.98689
AY603_11040	stress-induced bacterial acidophilic repeat motif	6.97677
AY603_21355	hypothetical protein	6.95404
AY603_04910	AY603_04910	6.95267
AY603_08080	acetolactate synthase isozyme 1 small subunit	6.93388
AY603_01145	hypothetical protein	6.92879
AY603_06030	hypothetical protein	6.92499
flk	flagella biosynthesis regulator	6.90101
AY603_08805	two-component system response regulator	6.88853
AY603_25080	biotin--[acetyl-CoA-carboxylase] synthetase	6.88672
AY603_17115	hypothetical protein	6.88539
minC	septum site-determining protein MinC	6.8745
AY603_02310	methyltransferase	6.84453
AY603_05685	hypothetical protein	6.8408
hemE	uroporphyrinogen decarboxylase	6.84014
AY603_03505	toxin-antitoxin system, antitoxin component	6.82493
AY603_10865	peptide ABC transporter ATP-binding protein	6.82165
envZ	two-component system sensor histidine kinase EnvZ	6.82056
AY603_01610	transcriptional regulator	6.79183
AY603_05215	lipoyl synthase	6.79137
AY603_16325	hypothetical protein	6.78543
AY603_04470	hypothetical protein	6.78484
AY603_19715	hypothetical protein	6.75346
fliE	flagellar hook-basal body complex protein FliE	6.74728
AY603_17125	heat-shock protein	6.73859
AY603_11100	dsDNA-mimic protein	6.73509
AY603_15715	5-formyltetrahydrofolate cyclo-ligase	6.73157
AY603_02530	entericidin B membrane lipoprotein	6.71914
AY603_04475	glycosyl transferase	6.71716
AY603_08240	argininosuccinate synthase	6.70306
AY603_15015	hypothetical protein	6.69578
AY603_17570	hypothetical protein	6.67854
AY603_17030	mRNA interferase YafQ	6.65673
AY603_03145	aspartate carbamoyltransferase regulatory subunit	6.63765
AY603_14585	fimbrial protein	6.62524
AY603_16715	MFS transporter	6.61707
AY603_17405	lipoporotein NlpE	6.59945
AY603_01200	hypothetical protein	6.5917
AY603_14615	cobalamin-binding protein	6.59153
AY603_12645	hypothetical protein	6.59016
AY603_23590	peptidase	6.57275
AY603_02565	fumarate reductase	6.56926
AY603_02910	permease	6.56076
AY603_05155	threonine-phosphate decarboxylase	6.55632
AY603_14455	fimbrial protein StiH	6.5489
AY603_10570	cytochrome B	6.53228
AY603_00865	peptidoglycan-binding protein	6.506
AY603_12750	fructose-bisphosphate aldolase	6.49491
AY603_08620	FMN reductase	6.49319
AY603_15270	conjugal transfer protein TraD (IncFIB)	6.48924
AY603_19265	outer membrane lipid asymmetry maintenance protein MlaD	6.48772
AY603_08790	quinol monooxygenase	6.46944
hofQ	outer membrane porin (DNA transport)	6.46779
metN	D-methionine ABC transporter, ATP-binding protein	6.46353
AY603_05945	hypothetical protein	6.45853
AY603_17005	transcriptional regulator	6.44323
AY603_13570	magnesium transporter CorA	6.43452
AY603_13410	hypothetical protein	6.42889
AY603_02345	recombinase	6.42875
AY603_08290	DEAD/DEAH box helicase	6.39522
AY603_08200	RNA-binding protein	6.39442
AY603_11330	peptidyl-tRNA hydrolase	6.38574
AY603_08115	tRNA cytosine(34) acetyltransferase TmcA	6.37422
AY603_02365	single-stranded DNA-binding protein	6.36977
AY603_08695	flotillin	6.36772
cysM	cysteine synthase B	6.35526
AY603_09675	oxidoreductase	6.34655
AY603_22940	hypothetical protein	6.34419
AY603_16725	hypothetical protein	6.34115
AY603_20900	manganese transport regulator MntR	6.33047
AY603_10290	N-hydroxyarylamine O-acetyltransferase	6.32722
AY603_06755	glycerol dehyrdratase activator	6.30735
AY603_04735	transcriptional regulator	6.27705
AY603_20710	glutaredoxin	6.27349
AY603_00090	MBL fold metallo-hydrolase	6.26097
AY603_14170	transcriptional regulator	6.24619
AY603_10885	hypothetical protein	6.20043
AY603_14055	bifunctional tRNA pseudouridine(32) synthase TrmQ/ribosomal large subunit pseudouridine synthase RluA	6.18565
hemD	uroporphyrinogen-III synthase	6.18232
AY603_04415	tRNA (cytosine(34)-2'-O)-methyltransferase TrmL	6.16942
AY603_16750	hypothetical protein	6.16555
AY603_19295	octaprenyl diphosphate synthase	6.16339
AY603_20780	electron transfer flavoprotein-ubiquinone oxidoreductase	6.15866
AY603_04810	6-phospho-beta-glucosidase	6.15855
AY603_15495	YggW family oxidoreductase	6.15139
AY603_00520	iron ABC transporter permease	6.14924
AY603_02405	hypothetical protein	6.14639
AY603_07630	hypothetical protein	6.14365
AY603_08065	arsenate reductase	6.13737
AY603_16920	aspartate-semialdehyde dehydrogenase	6.11707
AY603_01490	hypothetical protein	6.10412
AY603_16270	hypothetical protein	6.10184
AY603_19065	hypothetical protein	6.0995
AY603_03360	hypothetical protein	6.06044
AY603_24795	hypothetical protein	6.042
AY603_00610	ormate hydrogenlyase maturation protein HycH	6.03815
AY603_06385	two-component system response regulator	6.03809
AY603_13795	threonine ammonia-lyase	6.0339
fadA	3-ketoacyl-CoA thiolase	6.02882
AY603_23090	hypothetical protein	6.02854
AY603_15325	hypothetical protein	6.0163
AY603_11260	hypothetical protein	6.00941
AY603_21060	molybdenum cofactor biosynthesis protein	6.00439
gltX	glutamate--tRNA ligase	5.96056
AY603_06900	lysozyme	5.95474
AY603_18640	XRE family transcriptional regulator	5.95397
AY603_13030	rhamnosyltransferase	5.95375
recF	DNA replication/repair protein RecF	5.94086
AY603_06620	efflux transporter periplasmic adaptor subunit	5.92378
mrcA	peptidoglycan synthetase	5.91735
AY603_19485	phosphate ABC transporter substrate-binding protein	5.88254
AY603_11990	flagellar protein flhE	5.87451
AY603_06315	hypothetical protein	5.86524
AY603_05865	protease	5.85927
dppF	dipeptide ABC transporter ATP-binding protein	5.85513
AY603_05680	hypothetical protein	5.8492
AY603_19425	ATP F0F1 synthase subunit B	5.84692
AY603_12265	hypothetical protein	5.82887
AY603_00240	transcriptional regulator	5.82105
AY603_02605	arginine ABC transporter substrate-binding protein	5.8185
sbcB	exodeoxyribonuclease I	5.81808
AY603_16765	signal recognition particle-docking protein FtsY	5.81621
AY603_02570	poxB regulator PoxA	5.79657
AY603_05120	2-keto-3-deoxygluconate permease	5.79239
AY603_14590	hypothetical protein	5.78934
AY603_04825	DNA-binding protein	5.77892
AY603_06455	hypothetical protein	5.75802
AY603_02525	entericidin A	5.72914
AY603_17020	RNA 3'-phosphate cyclase	5.72557
AY603_00455	invasion protein IagB	5.72011
AY603_13855	oxaloacetate decarboxylase subunit gamma	5.70849
AY603_00490	invasion protein OrgA	5.70777
AY603_17025	antitoxin DinJ	5.70503
AY603_20945	23S rRNA methyltransferase	5.7047
AY603_24675	ferredoxin	5.69956
AY603_18145	transcriptional regulator	5.6988
AY603_00115	pathogenicity island 1 effector protein SopD	5.69712
AY603_24820	dihydropteroate synthase	5.69618
AY603_01150	hypothetical protein	5.68939
AY603_04090	bifunctional riboflavin kinase/FMN adenylyltransferase	5.67042
AY603_06190	hypothetical protein	5.66459
AY603_22285	hypothetical protein	5.64599
AY603_21730	fucose isomerase	5.63981
AY603_02670	protease modulator HflC	5.63657
pduE	propanediol dehydratase	5.6321
AY603_18685	sugar isomerase	5.62002
AY603_06025	50S ribosomal protein L31	5.60725
AY603_18250	multifunctional 2',3'-cyclic-nucleotide 2'-phosphodiesterase/5'-nucleotidase/3'-nucleotidase	5.58735
fxsA	suppresses F exclusion of bacteriophage T7	5.58049
AY603_15690	hypothetical protein	5.57987
AY603_03940	hypothetical protein	5.57657
AY603_00930	nickel transporter	5.56329
AY603_02795	hypothetical protein	5.55793
AY603_13650	protoheme IX biogenesis protein	5.55788
rimO	30S ribosomal protein S12	5.55589
AY603_23450	hypothetical protein	5.55043
AY603_02845	iron-sulfur cluster repair di-iron protein	5.53185
AY603_05170	methionine sulfoxide reductase B	5.53127
AY603_22665	methionine sulfoxide reductase B	5.52953
AY603_15555	SprT family protein	5.52126
AY603_16385	hydrolase	5.52095
rpoZ	DNA-directed RNA polymerase subunit omega	5.50866
AY603_05465	gamma-glutamyl ligase	5.50623
rcsF	Rcs stress response system protein RcsF	5.50138
AY603_16755	hypothetical protein	5.48226
AY603_21665	N-acetylglutamate synthase	5.47273
dppD	dipeptide ABC transporter ATP-binding protein	5.4637
AY603_03725	fimbrial chaperone protein	5.46258
AY603_10450	permease	5.46216
AY603_10660	tRNA 2-thiocytidine(32) synthetase TtcA	5.45671
AY603_23500	DNA-binding protein	5.45596
rph	ribonuclease PH	5.44618
AY603_05230	camphor resistance protein CrcB	5.44418
prpE	propionate--CoA ligase	5.43899
AY603_00065	plasmid stabilization protein ParE	5.42528
AY603_04000	hypothetical protein	5.41367
AY603_21855	endonuclease III	5.41309
AY603_02360	hypothetical protein	5.41075
AY603_11815	carbon-nitrogen hydrolase	5.40837
AY603_15820	single-stranded-DNA-specific exonuclease RecJ	5.40642
AY603_21480	fimbrial chaperone protein StdC	5.40136
AY603_16670	universal stress protein UspB	5.40077
AY603_16950	IclR family transcriptional regulator	5.39517
AY603_04660	ATP-dependent DNA helicase RecG	5.39161
phoR	two-component system sensor histidine kinase PhoR	5.389
AY603_05475	transcriptional regulator	5.37496
AY603_10725	thiol peroxidase	5.37339
AY603_21965	superoxide dismutase	5.37012
AY603_04185	cold-shock protein	5.36983
AY603_18175	acetylornithine deacetylase	5.36962
AY603_03775	transcriptional regulator	5.3591
AY603_22290	thioesterase	5.35357
AY603_17740	hypothetical protein	5.34804
ligA	DNA ligase (NAD(+)) LigA	5.34687
AY603_21315	transcriptional regulator	5.34476
AY603_12060	hypothetical protein	5.32681
AY603_12980	glucose-1-phosphate thymidylyltransferase	5.32622
psiB_1	Plasmid SOS inhibition	5.32611
AY603_15650	cobalt ABC transporter permease	5.3248
AY603_08365	hypothetical protein	5.32385
AY603_03715	hypothetical protein	5.32198
AY603_20895	anion transporter	5.31385
AY603_21145	acyl-CoA thioesterase	5.30676
AY603_16415	fimbrial assembly protein	5.29069
AY603_15800	hypothetical protein	5.29065
nudB	dihydroneopterin triphosphate diphosphatase (ntpA)	5.2876
srlA	PTS glucitol/sorbitol transporter subunit IIC	5.2876
AY603_05510	PTS mannose transporter subunit IID	5.28244
AY603_00340	invasion lipoprotein InvH	5.25594
AY603_11770	hypothetical protein	5.2498
AY603_02930	UDP-N-acetylmuramate:L-alanyl-gamma-D-glutamyl-meso-diaminopimelate ligase	5.24715
AY603_02370	hypothetical protein	5.24568
AY603_01230	cytoplasmic protein	5.23841
AY603_13605	hypothetical protein	5.23806
AY603_06980	restriction endonuclease	5.23232
tilS	tRNA lysidine(34) synthetase (mesJ)	5.22871
AY603_23625	virulence protein	5.22521
AY603_14270	aldo/keto reductase	5.22466
AY603_04200	hypothetical protein	5.21506
AY603_24625	hypothetical protein	5.21429
AY603_00675	PTS glucitol/sorbitol transporter subunit IIA	5.20322
AY603_06310	small toxic polypeptide LdrA/LdrC	5.19252
AY603_12510	sugar ABC transporter ATP-binding protein	5.18691
AY603_20820	glutathione ABC transporter permease	5.18363
AY603_16365	curli assembly protein CsgF	5.1761
AY603_03810	hypothetical protein	5.16932
AY603_17665	transcriptional regulator	5.16592
AY603_14395	hypothetical protein	5.16554
AY603_02665	cell division protein FtsH	5.16365
AY603_01105	PTS sorbitol transporter	5.14902
AY603_18500	hypothetical protein	5.14424
AY603_16895	oxidoreductase	5.14397
AY603_07590	very short patch repair endonuclease	5.13749
tatE	Sec-independent protein translocase (ybeC) (Lipid A acylation)	5.13406
AY603_08380	transcriptional regulator	5.12167
AY603_07455	alpha-amylase	5.12133
AY603_06200	2-dehydropantoate 2-reductase	5.11805
AY603_14550	iron-hydroxamate transporter substrate-binding subunit	5.11209
AY603_14295	type IV pilin biogenesis protein	5.09728
AY603_09740	hypothetical protein	5.09691
AY603_16490	cystathionine gamma-synthase	5.09668
fliR	flagellar biosynthetic protein FliR	5.0799
avtA	valine--pyruvate transaminase	5.07694
AY603_04715	hydroxyacid dehydrogenase	5.07636
AY603_16360	curli assembly protein CsgE	5.05019
AY603_17820	hypothetical protein	5.04685
proX	glycine betaine ABC transporter substrate-binding protein	5.0437
AY603_01050	hypothetical protein	5.02985
AY603_17460	hypothetical protein	5.02734
AY603_03205	hypothetical protein	5.02451
fucI	L-fucose isomerase	5.00534
AY603_16915	gluconate transporter	5.00151
AY603_15005	hypothetical protein	4.99973
thiP	hiamine/thiamine pyrophosphate ABC transporter permease (yabK)	4.9973
AY603_19505	transcriptional regulator PhoU	4.99244
mltA	murein transglycosylase A	4.98657
AY603_05655	fimbrial protein FimI	4.97635
AY603_17070	hypothetical protein	4.96853
ppnK	inorganic polyphosphate/ATP-NAD kinase (yfjB)	4.95167
AY603_15375	cytoplasmic protein	4.95101
AY603_17790	quinone oxidoreductase	4.94622
AY603_12325	hypothetical protein	4.9365
AY603_05870	hypothetical protein	4.93169
AY603_05860	ABC transporter ATP-binding protein	4.92925
AY603_15335	hypothetical protein	4.923
trmB	tRNA (guanosine(46)-N7)-methyltransferase (yggH)	4.92184
AY603_11530	hypothetical protein	4.91492
AY603_16335	hypothetical protein	4.90802
AY603_22010	scU/YscU/HrcU family type III secretion systemexport apparatus switch protein	4.90745
AY603_12260	NTPase	4.90107
AY603_03560	glucosamine--fructose-6-phosphate aminotransferase	4.89285
AY603_00135	type I-E CRISPR-associated protein Cas7/Cse4/CasC	4.88148
glpD	glycerol-3-phosphate dehydrogenase	4.87827
AY603_18695	alpha-glucosidase	4.87783
AY603_08355	hypothetical protein	4.87664
AY603_23195	transcriptional regulator	4.87193
AY603_23505	chaperone-modulator protein CbpM	4.86899
AY603_17520	alpha-glucosidase/alpha-galactosidase	4.85838
thiQ	thiamine ABC transporter ATP-binding protein (yabJ)	4.85645
AY603_12860	hypothetical protein	4.85533
AY603_11090	hypothetical protein	4.85446
AY603_10185	acid-resistance protein	4.85361
AY603_16655	methyltransferase	4.85234
AY603_15365	NAD-dependent phenylacetaldehyde dehydrogenase	4.85208
AY603_07560	hypothetical protein	4.85026
AY603_06445	pyrroline-5-carboxylate reductase	4.84906
nudF	ADP-ribose diphosphatase (yqiE)	4.8471
AY603_13510	transcriptional regulator	4.84078
argD	bifunctional succinylornithine transaminase/acetylornithine transaminase	4.83739
AY603_08560	hypothetical protein	4.81761
AY603_04420	GntR family transcriptional regulator	4.81694
AY603_13275	hypothetical protein	4.81284
AY603_02305	molybdopterin-guanine dinucleotide biosynthesis protein MobC	4.80412
AY603_03050	hypothetical protein	4.79964
AY603_07100	RNA ligase RtcB family protein	4.7984
AY603_08075	permease	4.79167
AY603_20565	ATP-dependent endonuclease	4.7915
glpE	thiosulfate sulfurtransferase	4.78162
AY603_20545	cold shock domain protein CspD	4.77583
AY603_03230	leucyl aminopeptidase	4.77088
AY603_11820	DNA polymerase III subunit epsilon	4.75817
AY603_12090	hypothetical protein	4.7526
AY603_14630	serine endoprotease	4.75099
AY603_16600	hypothetical protein	4.7458
AY603_24655	peptide ABC transporter permease	4.73708
AY603_14865	30S ribosomal protein S8	4.73669
AY603_16300	secY/secA suppressor protein	4.73626
AY603_18135	tRNA (uridine(54)-C5)-methyltransferase TrmA	4.72938
AY603_17590	formate dehydrogenase subunit alpha	4.72837
AY603_04785	PTS sorbose transporter subunit IIC	4.72671
AY603_17285	ATP-dependent RNA helicase SrmB	4.72449
AY603_19650	glucarate transporter	4.7031
mogA	molybdopterin adenylyltransferase	4.70024
AY603_01290	gluconolactonase	4.69606
AY603_11065	hypothetical protein	4.69584
AY603_11850	keto-deoxy-phosphogluconate aldolase	4.67862
AY603_20365	two-component system response regulator	4.67303
AY603_04175	hypothetical protein	4.67238
AY603_15420	4-hydroxybutyrate CoA-transferase	4.67154
pbpG	D-alanyl-D-alanine endopeptidase	4.66863
AY603_05715	carbamate kinase	4.65445
AY603_02905	gamma-glutamylcyclotransferase	4.6478
AY603_03515	hypothetical protein	4.64468
AY603_06055	ammonium transporter	4.64221
AY603_17710	Ig-like domain repeat protein	4.63976
ispH	4-hydroxy-3-methylbut-2-enyl diphosphate reductase (lytB)	4.62343
garR	2-hydroxy-3-oxopropionate reductase	4.6166
AY603_00275	gluconate permease	4.6149
AY603_03220	valine--tRNA ligase	4.61247
AY603_15225	toxin ArtA (IncFIB)	4.61168
AY603_14700	zinc metallopeptidase RseP	4.6083
rplD	50S ribosomal protein L4	4.60604
AY603_16040	ferric-rhodotorulic acid transporter	4.60142
fis	Fis family transcriptional regulator-global regulator	4.59702
AY603_19210	transcriptional regulator	4.59351
AY603_15805	flavodoxin FldB	4.59318
AY603_03815	fimbrial assembly protein	4.58515
idnK	gluconate kinase	4.58329
AY603_05460	phosphopantetheinyltransferase	4.57421
AY603_17580	aspartyl beta-hydroxylase	4.57113
AY603_03390	tryptophan--tRNA ligase	4.57084
AY603_19195	hypothetical protein	4.57021
fre	NAD(P)H-flavin reductase (ubiB)	4.56239
AY603_02625	tRNA epoxyqueuosine(34) reductase QueG	4.55794
AY603_22830	phosphoribosylamine--glycine ligase	4.55326
rne	ribonuclease E	4.54999
AY603_15530	crossover junction endodeoxyribonuclease RuvA	4.54972
AY603_19170	hypothetical protein	4.54002
AY603_15115	conjugal transfer protein TraM (IncFIB)	4.53947
AY603_23160	tRNA adenosine(34) deaminase TadA	4.53656
AY603_01005	hypothetical protein	4.5356
AY603_03955	chitinase	4.52984
AY603_17230	alpha-ketoglutarate transporter	4.52918
AY603_21255	tartrate dehydratase	4.52377
AY603_04160	trimethylamine N-oxide reductase I catalytic subunit	4.521
AY603_15285	conjugal transfer protein TraI (IncFIB)	4.5146
AY603_22705	50S ribosomal protein L1	4.50779
AY603_10305	hypothetical protein	4.5067
AY603_13450	hydrolase TatD	4.50601
AY603_03805	two-component system sensor histidine kinase CreC	4.50311
AY603_22770	thiamine-phosphate diphosphorylase	4.49819
AY603_16115	septum formation inhibitor Maf	4.49815
AY603_16500	hypothetical protein	4.49617
AY603_15275	plasmid maintenance protein (IncFIB)	4.48615
AY603_19760	hypothetical protein	4.48593
moaC	molybdenum cofactor biosynthesis protein C	4.4848
AY603_14545	iron-hydroxamate transporter ATP-binding submit	4.48338
murE	UDP-N-acetylmuramoyl-L-alanyl-D-glutamate--2,6-diaminopimelate ligase	4.47405
AY603_18745	GTP-binding protein TypA	4.47099
AY603_08060	DnaA regulatory inactivator Hda	4.47063
AY603_13985	hypothetical protein	4.46528
AY603_21895	hypothetical protein	4.45635
AY603_08370	penicillin-binding protein	4.45253
AY603_08785	DNA topoisomerase IV subunit B	4.44511
AY603_15405	LysR family transcriptional regulator	4.44355
AY603_04345	sugar kinase	4.43729
AY603_05380	carbon starvation protein A	4.43618
AY603_23945	thiol:disulfide interchange protein	4.43046
wcaM	colanic acid biosynthesis protein WcaM	4.4277
AY603_19905	PAS domain S-box protein	4.40953
AY603_21755	lactaldehyde reductase	4.40868
AY603_16520	cell division protein	4.4078
AY603_18055	23S rRNA pseudouridine synthase F	4.40215
AY603_19510	6-phosphogluconate phosphatase	4.4004
AY603_17680	glutathione S-transferase	4.39901
AY603_06100	thioesterase	4.39808
AY603_23095	aromatic amino acid aminotransferase	4.39625
AY603_05805	tRNA 2-selenouridine(34) synthase MnmH	4.38927
AY603_16680	hypothetical protein	4.3805
AY603_08310	hypothetical protein	4.37887
AY603_16710	permease	4.37736
AY603_04505	O-antigen ligase	4.36948
rpmJ	50S ribosomal protein L36	4.3669
AY603_07085	xanthine-guanine phosphoribosyltransferase	4.36543
AY603_10920	DeoR family transcriptional regulator	4.34507
AY603_01675	acetyltransferase	4.34383
AY603_11870	pyruvate kinase	4.34367
gatY	fructose-1,6-bisphosphate aldolase	4.33931
AY603_10240	porin	4.31921
AY603_02375	hypothetical protein	4.318
AY603_01555	hypothetical protein	4.31201
AY603_21120	histidine ammonia-lyase	4.31086
AY603_24200	hypothetical protein	4.30543
AY603_06265	oxidoreductase	4.30338
AY603_04270	electron transporter	4.29448
AY603_18560	L-rhamnose mutarotase	4.28884
ggt	gamma-glutamyltransferase	4.28637
AY603_02920	inorganic pyrophosphatase	4.28151
AY603_04915	acetolactate synthase catalytic subunit	4.28058
AY603_21550	LysR family transcriptional regulator	4.273
AY603_02825	multidrug DMT transporter	4.27269
AY603_12635	ATP-binding protein	4.2719
AY603_12475	serine dehydratase	4.26372
AY603_20805	citrate lyase	4.25908
AY603_08130	arsenate reductase	4.25844
lolB	lipoprotein localization factor	4.25731
AY603_19500	phosphate ABC transporter ATP-binding protein	4.25712
AY603_15480	hypothetical protein	4.25158
AY603_04890	DUF4432 domain-containing protein	4.24017
AY603_13110	LysR family transcriptional regulator	4.23903
AY603_24470	lysine 6-monooxygenase	4.23687
AY603_06050	acyl-CoA thioesterase II	4.22264
AY603_02720	hypothetical protein	4.21936
AY603_12420	sugar transporter	4.21877
AY603_13115	putrescine/spermidine ABC transporter	4.21476
AY603_04230	hypothetical protein	4.20619
AY603_14620	5'-methylthioadenosine nucleosidase	4.20511
AY603_13705	TDP-fucosamine acetyltransferase	4.2029
AY603_12940	UDP-glucose lipid carrier transferase	4.20256
AY603_13515	hypothetical protein	4.20169
AY603_03745	hypothetical protein	4.2014
AY603_22195	tetrathionate reductase subunit B	4.19974
AY603_16550	C4-dicarboxylate transporter	4.19505
AY603_07070	porin	4.18177
AY603_24460	IS2 repressor TnpA	4.1777
AY603_20770	hypothetical protein	4.17331
AY603_01620	hypothetical protein	4.16359
AY603_11105	transporter	4.16168
dapD	2,3,4,5-tetrahydropyridine-2,6-dicarboxylate N-succinyltransferase	4.15592
AY603_20125	NADH-quinone oxidoreductase subunit L	4.15524
AY603_10585	FMN-dependent NADH-azoreductase	4.15088
AY603_17000	transcriptional regulator	4.1486
AY603_02585	miniconductance mechanosensitive channel MscM	4.14858
AY603_20760	glutathione S-transferase	4.14768
lpxK	tetraacyldisaccharide 4'-kinase	4.14654
AY603_19955	amino acid transporter	4.14259
AY603_05150	nicotinic acid mononucleotide adenylyltransferase	4.14242
slmA	nucleoid occlusion factor (ttk) (division inhibitor)	4.14005
potG	ABC transporter ATP-binding protein	4.139
AY603_20050	citrate transporter	4.1369
AY603_17605	nitrite reductase	4.13653
AY603_15955	NAD-dependent deacylase	4.12905
AY603_10960	aconitate hydratase	4.12787
AY603_06970	regulator	4.12646
AY603_12065	universal stress protein UspC	4.12361
AY603_04590	bifunctional phosphopantothenoylcysteine decarboxylase/phosphopantothenate synthase	4.12197
AY603_08650	N(6)-L-threonylcarbamoyladenine synthase TsaD	4.12104
AY603_06320	DNA-binding transcriptional regulator	4.11531
AY603_20395	multidrug ABC transporter permease/ATP-binding protein	4.10768
AY603_22325	quinate/shikimate dehydrogenase	4.10709
AY603_12080	thiamine biosynthesis protein ThiJ	4.10678
AY603_04120	ribonucleoside hydrolase	4.09961
AY603_18305	transcriptional regulator	4.09645
AY603_04115	nitrite reductase	4.0961
AY603_17945	hypothetical protein	4.08593
AY603_08320	protease	4.08313
AY603_06725	5-oxopent-3-ene-1,2,5-tricarboxylate decarboxylase	4.08118
rihA	pyrimidine-specific ribonucleoside hydrolase (ybeK)	4.07981
AY603_03500	hypothetical protein	4.07473
deoD	purine-nucleoside phosphorylase	4.06911
AY603_03915	hypothetical protein	4.06368
AY603_14485	aspartate decarboxylase	4.06278
AY603_17830	LexA repressor	4.06053
AY603_19365	D-ribose pyranase	4.05871
AY603_17395	N6-threonylcarbamoyladenosine(37)-N6)-methyltransferase (TimO)	4.05793
AY603_08725	thiol:disulfide interchange protein	4.05632
AY603_18585	hypothetical protein	4.05596
AY603_00920	two-component system response regulator	4.05453
AY603_23170	PTS sugar transporter subunit IIC	4.05419
AY603_10925	hypothetical protein	4.05298
AY603_08990	molybdenum ABC transporter substrate-binding protein	4.05111
AY603_08800	sensor protein QseC	4.04674
AY603_04805	hypothetical protein	4.04658
AY603_10275	nitrate reductase	4.04611
AY603_22625	glutamate dehydrogenase	4.04403
AY603_22640	NAD(P) nitroreductase	4.04023
AY603_02070	DNA recombinase	4.03956
AY603_05670	ribosome-associated protein	4.03775
AY603_07350	type VI secretion protein	4.03701
araD_2	L-ribulose-5-phosphate 4-epimerase	4.0356
AY603_02875	hypothetical protein	4.03087
AY603_14330	permease	4.02892
AY603_08845	C4-dicarboxylate ABC transporter substrate-binding protein	4.02552
AY603_15840	hypothetical protein	4.01199
AY603_03445	multidrug transporter	4.00918
AY603_07955	hypothetical protein	4.00835
AY603_21795	hypothetical protein	4.0073
AY603_02080	lactam utilization protein LamB	4.0065
AY603_15400	arylsulfatase	4.00426
AY603_06360	peroxiredoxin	4.00325
AY603_17750	hypothetical protein	4.00114
AY603_18265	mechanosensitive ion channel protein MscS	4.00014
AY603_24370	hydrolase	3.99851
AY603_21825	glycerate kinase	3.9914
lplA	lipoate--protein ligase	3.98818
AY603_12225	virulence protein MsgA	3.98164
AY603_17915	lysine-sensitive aspartokinase 3	3.97991
AY603_14795	50S ribosomal protein L3	3.97947
AY603_14420	hypothetical protein	3.97685
AY603_14645	MFS transporter	3.97659
AY603_03875	homoserine kinase	3.97655
AY603_12615	D-lactate dehydrogenase	3.97345
AY603_23475	glucose-1-phosphatase	3.97057
AY603_18380	autoinducer 2-degrading protein LsrG	3.96726
AY603_10805	TyrR family transcriptional regulator	3.96718
AY603_23700	Crp/Fnr family transcriptional regulator	3.9649
AY603_23760	hypothetical protein	3.96128
AY603_03925	molecular chaperone DnaJ	3.95928
AY603_05050	amino acid transporter	3.95189
AY603_03820	fimbrial protein SthD	3.95108
AY603_23125	amino acid:proton symporter	4
