# Supplementary material for: Global transcriptomic analyses of Salmonella enterica in Iron-depleted and Iron-rich growth conditions
Source: BMC Genomics. 2019 Jun 13;20:490. doi: 10.1186/s12864-019-5768-0 (PMC6567447; doi:10.1186/s12864-019-5768-0)
Supplement: Supplementary file 3 — Table S3. List of genes that were upregulated in Wt in ID as compared to IR growth conditions. (XLSX 39 kb) [file 12864_2019_5768_MOESM3_ESM.xlsx]

## Sheet: Sheet1
Table S3. List of genes that were upregulated in Wt in ID as compared to IR growth conditions
Name	Gene function	Normalized fold changes
AY603_00810	hypothetical protein	687.789
AY603_00815	alkylhydroperoxidase (yciW)	336.405
AY603_24615	hypothetical protein	213.876
AY603_24610	hypothetical protein	70.1137
AY603_00965	hydrolase (YbbA)	48.1087
AY603_05415	enterobactin transporter (EntS)	31.541
rsmC	methyltransferase	30.9039
AY603_03595	transcriptional regulator (CitB)	29.2929
AY603_24735	hypothetical protein	25.0424
AY603_06600	hypothetical protein	24.7449
AY603_08910	NAD(P)-dependent oxidoreductase	23.2569
AY603_12465	MFS transporter (UhpC)	23.0873
AY603_05435	O-antigen chain length regulator	20.7814
AY603_14785	leader peptidase hopD	20.4726
AY603_03600	transcriptional activator BglJ	17.9142
AY603_00970	enterochelin esterase (Fes)	17.2609
AY603_22395	hypothetical protein	15.9019
AY603_21225	iron ABC transporter permease (FepD)	15.2688
AY603_17065	methyl ester esterase	12.9224
AY603_24030	hypothetical protein	12.7565
AY603_21220	iron ABC transporter (fepC)	12.45
AY603_24730	hypothetical protein	11.971
AY603_22400	cyclic di-GMP regulator CdgR	11.2606
AY603_24045	colicin transporter (plasmid encoded)	10.6921
AY603_11770	hypothetical protein	8.88583
AY603_24505	enolase (IncFIB encoded)	8.85776
AY603_24495	camphor resistance protein CrcB (IncFIB encoded)	8.17786
AY603_24500	hypothetical protein	8.14524
AY603_14430	glucose dehydrogenase	7.55707
AY603_03105	anaerobic ribonucleoside triphosphate reductase	7.22241
AY603_23310	phage minor tail protein G	6.95665
zntR	zinc-responsive transcriptional regulator ( regulate T6SS) (VF)	6.23602
AY603_08625	tRNA-Met	5.64837
AY603_11775	lytic enzyme	5.56391
AY603_00510	transcriptional regulator (SprB)	5.55303
AY603_08970	hydrogenase 2-specific chaperone (HybE)	5.39697
AY603_22385	phospho-2-dehydro-3-deoxyheptonate aldolase	5.06612
AY603_21830	hybrid sensor histidine kinase/response regulator (BarA)	4.80883
mrcB	penicillin-binding protein 1B (AR)	4.80711
AY603_00440	hypothetical protein	4.79494
AY603_10300	L-asparagine permease	4.75681
AY603_20235	histidine phosphatase family protein	4.74786
AY603_14290	guanosine monophosphate reductase	4.72584
AY603_24705	histidine kinase	4.58388
AY603_00290	DUF4440 domain-containing protein	4.4885
AY603_09075	hypothetical protein	4.23113
AY603_16045	PTS glucose-specific subunit IIBC (PtsG)	4.21187
AY603_17940	hypothetical protein	4.12847
AY603_18365	hypothetical protein	4.12061
AY603_20745	UDP pyrophosphate phosphatase	4.10702
AY603_25280	TetR family transcriptional regulator	4.04472
AY603_11145	thymidine kinase	4.01029
AY603_23335	phage tail protein	4.00084
AY603_20670	permidine/putrescine ABC transporter permease	3.99076
AY603_05410	Fe2+-enterobactin ABC transporter (FepB)	3.23794
