# Supplementary material for: Global transcriptomic analyses of Salmonella enterica in Iron-depleted and Iron-rich growth conditions
Source: BMC Genomics. 2019 Jun 13;20:490. doi: 10.1186/s12864-019-5768-0 (PMC6567447; doi:10.1186/s12864-019-5768-0)
Supplement: Supplementary file 4 — Table S4. List of genes that were down regulated in Wt in ID as compared to IR growth conditions. (XLSX 39 kb) [file 12864_2019_5768_MOESM4_ESM.xlsx]

## Sheet: Sheet1
Table S4. List of genes that were down regulated in Wt in ID as compared to IR growth conditions
Name	Gene Function	Normalized Fold Changes (-Ve)
AY603_25345	hypothetical protein	36.2099
AY603_22810	hypothetical protein (membrane protein)	28.7712
AY603_25210	transposase (TR, AcrR)	27.0845
AY603_25120	LysR family transcriptional regulator	25.8444
AY603_25590	hypothetical protein	24.7751
AY603_25220	IS1 transposase	23.3826
AY603_25115	bicyclomycin/multidrug efflux system (MFS Transporter)	18.066
AY603_25185	monooxygenase (HmoA)	13.6759
AY603_11055	Mn-containing catalase (CotJC)	12.4091
AY603_22805	DNA-binding protein	11.6614
AY603_12095	hypothetical protein (YecR)	10.9766
AY603_11045	Ferritin-like metal-binding protein YciE	10.3622
AY603_25005	hypothetical protein	10.2253
AY603_21290	hypothetical protein	7.9887
AY603_16635	glutathione reductase	7.91594
AY603_23595	hypothetical protein	7.69301
AY603_20240	nucleoside triphosphatase NudI	7.194
AY603_07790	nickel transporter (RcnA)	6.80716
AY603_02085	hypothetical protein	6.72197
AY603_18725	alkaline phosphatases and sulfatases	6.70062
AY603_11050	Ferritin-like metal-binding protein YciE	6.60975
AY603_12305	tRNA-Pro	6.58436
AY603_12100	ferritin	6.54055
AY603_17555	sensor protein BasS/PmrB	6.49582
AY603_00540	hypothetical protein (YgbA_NO)	6.49472
AY603_15225	toxin ArtA (IncFIB encoded)	6.38514
AY603_24285	hypothetical protein	6.32755
AY603_03405	Aspartate/glutamate racemase (RacX)	6.08583
AY603_12510	sugar ABC transporter ATP-binding protein (galactose)	5.80145
AY603_12105	hypothetical protein	5.72542
AY603_02480	aspartate ammonia-lyase	5.69243
feoA	ferrous iron transport protein A	5.50923
AY603_00085	7-carboxy-7-deazaguanine synthase (QueE)	5.47262
AY603_08740	zinc transporter ZupT	5.47107
AY603_25230	restriction endonuclease	5.19495
AY603_01505	tRNA-Val	5.01968
AY603_14545	iron-hydroxamate transporter ATP-binding subunit	4.97408
AY603_07575	hypothetical protein	4.89374
AY603_08940	hypothetical protein	4.8839
mltA	murein transglycosylase A	4.82894
AY603_09065	hypothetical protein	4.78522
AY603_01930	addiction module toxin RelE	4.60572
AY603_09620	acetyltransferase	4.55368
AY603_03940	hypothetical protein (ZliS)	4.38063
AY603_24935	hypothetical protein	4.34324
AY603_24225	virulence factor (MazE_antitoxin)/twitching motility protein PilT	4.33054
AY603_25285	relaxase	4.31383
AY603_25195	ArsR family transcriptional regulator	4.18075
AY603_21285	hypothetical protein	4.16553
AY603_18740	hydrolase	4.13432
AY603_17510	fumarate hydratase FumB	4.08878
AY603_09540	hypothetical protein	4.08851
AY603_13275	hypothetical protein (AraC/PocR)	4.03789
AY603_24530	hypothetical protein	4.03221
AY603_24780	hypothetical protein	4.02757
AY603_12210	cytochrome c biogenesis protein CcmH (heme binding)	4.00265
